# Supplementary material for: The Generation of a H9N2 Avian Influenza Virus with HA and C3d-P29 Protein Fusions and Vaccine Development Applications
Source: Vaccines (Basel). 2025 Jan 21;13(2):99. doi: 10.3390/vaccines13020099 (PMC11861068; doi:10.3390/vaccines13020099)
Supplement: Supplementary file 1 [file vaccines-13-00099-s001.zip]

Archive with 1 entries (1 files):
- vaccines-3409111-supplementary.pdf
